# Supplementary material for: HLA-E-Directed Accumulation of KIR+NKG2C+ NK Cells upon HCMV Peptide Presentation In Vitro: Association with the Ex Vivo Phenotype
Source: Int J Mol Sci. 2026 Jul 7;27(13):6087. doi: 10.3390/ijms27136087 (PMC13362507; doi:10.3390/ijms27136087)
Supplement: Supplementary file 1 [file ijms-27-06087-s001.zip]

Archive with 1 entries (1 files):
- Supplementary figures and table.pdf
